# Supplementary material for: Ecotoxicity Assessment of Graphene Oxides Using Test Organisms from Three Hierarchical Trophic Levels to Evaluate Their Potential Environmental Risk
Source: Nanomaterials (Basel). 2023 Oct 28;13(21):2858. doi: 10.3390/nano13212858 (PMC10649827; doi:10.3390/nano13212858)
Supplement: Supplementary file 1 [file nanomaterials-13-02858-s001.zip]

Archive with 1 entries (1 files):
- nanomaterials-2618770-supplementary.docx
